# Supplementary material for: Comparison of soil eDNA to camera traps for assessing mammal and bird community composition and site use
Source: Ecol Evol. 2024 Jul 14;14(7):e70022. doi: 10.1002/ece3.70022 (PMC11246831; doi:10.1002/ece3.70022)
Supplement: Supplementary file 1 — Data S1: [file ECE3-14-e70022-s001.zip]

Archive with 4 entries (4 files):
- ECE-2024-06-01158 Tetzlaff et al. data README.txt
- ECE-2024-06-01158 Tetzlaff et al. data.xlsx
- ECE-2024-06-01158 Tetzlaff et al. R script.R
- Tetzlaff_et_al._Phylopic_credits.xlsx
