# Supplementary material for: Comparison of soil eDNA to camera traps for assessing mammal and bird community composition and site use
Source: Ecol Evol. 2024 Jul 14;14(7):e70022. doi: 10.1002/ece3.70022 (PMC11246831; doi:10.1002/ece3.70022)
Supplement: Supplementary file 1 — Data S1: [file ECE3-14-e70022-s001.zip › ECE-2024-06-01158 Tetzlaff et al. data README.txt]

This ECE-2024-06-01158 Tetzlaff et al. data README.txt file was generated on 2024-06-12 by Sasha Tetzlaff

GENERAL INFORMATION
1. Title of Dataset: Data from: Comparison of soil eDNA to camera traps for assessing mammal and bird community composition and site use
2. Author Information
Corresponding Investigator
      Name: Dr. Sasha Tetzlaff, https://orcid.org/0000-0001-5889-6573
Institution: U.S. Army Corps of Engineers, Engineer Research Development Center, Champaign, Illinois USA
Email: Sasha.J.Tetzlaff@usace.army.mil
      Co-investigator 1
      Name: Dr. Aron Katz, https://orcid.org/0000-0002-7810-9773
Institution: U.S. Army Corps of Engineers, Engineer Research Development Center, Champaign, Illinois USA
      Co-investigator 2
      Name: Mr. Patrick Wolff, https://orcid.org/ 0000-0002-5750-4053
Institution: U.S. Army Corps of Engineers, Engineer Research Development Center, Champaign, Illinois USA
      Co-investigator 3
      Name: Mr. Matthew Kleitch
Institution: Camp Grayling Joint Maneuver Training Center, Grayling, Michigan USA
3. Date of data collection: 29 April–15 September 2021
4. Geographic location of data collection: Camp Grayling Joint Maneuver Training Center (Crawford and Kalkaska counties, Michigan, USA)
5. Funding source that supported the collection of the data: U.S. National Guard Bureau
6. Recommended citation for this dataset: Tetzlaff, Sasha, et al. (2024), Data from: Comparison of soil eDNA to camera traps for assessing mammal and bird community composition and site use.

DATA & FILE OVERVIEW
1. Description of dataset
These data were generated to compare terrestrial mammal and bird taxonomic detections using environmental DNA metabarcoding and camera traps.
2. File list:
	File 1 Name: ECE-2024-06-01158 Tetzlaff et al. data.xlsx
	Tab 1 Name: Deer camera detections
Tab 1 Description: Detection/non-detection data used to estimate occupancy probability for white-tailed deer (Odocoileus virginianus) from camera traps.
      Tab 2 Name: Deer eDNA detections
Tab 2 Description: Detection/non-detection data used to estimate occupancy probability for white-tailed deer (Odocoileus virginianus) from eDNA analysis.
      Tab 3 Name: Grouse camera detections
Tab 3 Description: Detection/non-detection data used to estimate occupancy probability for ruffed grouse (Bonasa umbellus) from camera traps.
      Tab 4 Name: Grouse eDNA detections
Tab 4 Description: Detection/non-detection data used to estimate occupancy probability for ruffed grouse (Bonasa umbellus) from eDNA analysis.
      Tab 5 Name: Taxa per site by method
Tab 5 Description: Number of mammalian or avian taxa detected via camera traps or eDNA analysis at each sampled site.
      Tab 6 Name: Mammals per site by method
Tab 6 Description: Number of mammalian taxa detected via camera traps or eDNA analysis at each sampled site.
      Tab 7 Name: Birds per site by method
Tab 7 Description: Number of avian taxa detected via camera traps or eDNA analysis at each sampled site.
METHODLOGICAL INFORMATION
Camera traps were place and replicate soil samples were collected at 30 points across Camp Grayling, MI. Camera trap images were reviewed to identify mammalian and avian taxa, and soil samples were analyzed for vertebrate environmental DNA using metabarcoding. Detection/non-detection data for white-tailed deer and ruffed grouse eDNA from replicate soil samples were used to simultaneously estimate occupancy and detection probability of these species. 
DATA-SPECIFIC INFORMATION FOR: ECE-2024-06-01158 Tetzlaff et al. data.xlsx
Tab 1: Deer camera detections
1. Number of rows: 30
2. Number of columns: 143
3. Variable list:
      site: unique identifier for each sampled site 
      X: Universal Transverse Mercator easting coordinate of sampled site
      Y: Universal Transverse Mercator northing coordinate of sampled site
columns 29-Apr-21–15-Sep-21: daily detection (1) or non-detection (0) of white-tailed deer on camera traps from 29 April 2021 to 15 September 2021
4. Missing data codes:
	NA
5. Abbreviations used:
      X: Universal Transverse Mercator easting coordinate
      Y: Universal Transverse Mercator northing coordinate
6. Other relevant information:
None
Tab 2: Deer eDNA detections
1. Number of rows: 31
2. Number of columns: 6
3. Variable list:
      site: unique identifier for each sampled site
      X: Universal Transverse Mercator easting coordinate of sampled site
      Y: Universal Transverse Mercator northing coordinate of sampled site
deer_eDNA_spring: detection (1) or non-detection (0) of white-tailed deer eDNA from soil samples collected in spring
deer_eDNA_summer: detection (1) or non-detection (0) of white-tailed deer eDNA from soil samples collected in summer
deer_eDNA_fall: detection (1) or non-detection (0) of white-tailed deer eDNA from soil samples collected in fall
4. Missing data codes:
	NA
5. Abbreviations used:
      X: Universal Transverse Mercator easting coordinate
      Y: Universal Transverse Mercator northing coordinate
6. Other relevant information:
None
Tab 3: Grouse camera detections
1. Number of rows: 30
2. Number of columns: 143
3. Variable list:
      site: unique identifier for each sampled site 
      X: Universal Transverse Mercator easting coordinate of sampled site
      Y: Universal Transverse Mercator northing coordinate of sampled site
columns 29-Apr-21–15-Sep-21: daily detection (1) or non-detection (0) of ruffed grouse on camera traps from 29 April 2021 to 15 September 2021
4. Missing data codes:
	NA
5. Abbreviations used:
      X: Universal Transverse Mercator easting coordinate
      Y: Universal Transverse Mercator northing coordinate
6. Other relevant information:
None
Tab 4: Grouse eDNA detections
1. Number of rows: 31
2. Number of columns: 6
3. Variable list:
      site: unique identifier for each sampled site
      X: Universal Transverse Mercator easting coordinate of sampled site
      Y: Universal Transverse Mercator northing coordinate of sampled site
grouse_eDNA_spring: detection (1) or non-detection (0) of ruffed grouse eDNA from soil samples collected in spring
grouse_eDNA_summer: detection (1) or non-detection (0) of ruffed grouse eDNA from soil samples collected in summer
grouse_eDNA_fall: detection (1) or non-detection (0) of ruffed grouse eDNA from soil samples collected in fall
4. Missing data codes:
	NA
5. Abbreviations used:
      X: Universal Transverse Mercator easting coordinate
      Y: Universal Transverse Mercator northing coordinate
6. Other relevant information:
None
Tab 5: Taxa per site by method
1. Number of rows: 61
2. Number of columns: 3
3. Variable list:
      Site: unique identifier for each sampled site 
Method: whether the taxa were detected via camera trap (camera) or via environmental DNA analysis (eDNA)
Num.taxa: summed number of mammalian and avian taxa detected per site for each sampling method (camera trap or eDNA).
4. Missing data codes:
	None
5. Abbreviations used:
      None
6. Other relevant information:
None
Tab 6: Mammals per site by method
1. Number of rows: 61
2. Number of columns: 3
3. Variable list:
      Site: unique identifier for each sampled site 
Method: whether the taxa were detected via camera trap (camera) or via environmental DNA analysis (eDNA)
Num.mammals: number of mammalian taxa detected per site for each sampling method (camera trap or eDNA).
4. Missing data codes:
	None
5. Abbreviations used:
      None
6. Other relevant information:
None
Tab 7: Birds per site by method
1. Number of rows: 61
2. Number of columns: 3
3. Variable list:
      Site: unique identifier for each sampled site 
Method: whether the taxa were detected via camera trap (camera) or via environmental DNA analysis (eDNA)
Num.birds: number of avian taxa detected per site for each sampling method (camera trap or eDNA).
4. Missing data codes:
	None
5. Abbreviations used:
      None
6. Other relevant information:
None
