# Supplementary material for: Comparison of soil eDNA to camera traps for assessing mammal and bird community composition and site use
Source: Ecol Evol. 2024 Jul 14;14(7):e70022. doi: 10.1002/ece3.70022 (PMC11246831; doi:10.1002/ece3.70022)
Supplement: Supplementary file 1 — Data S1: [file ECE3-14-e70022-s001.zip › ECE-2024-06-01158 Tetzlaff et al. data.xlsx]

## Sheet: Deer camera detections
site	X	Y	2021-04-29	2021-04-30	2021-05-01	2021-05-02	2021-05-03	2021-05-04	2021-05-05	2021-05-06	2021-05-07	2021-05-08	2021-05-09	2021-05-10	2021-05-11	2021-05-12	2021-05-13	2021-05-14	2021-05-15	2021-05-16	2021-05-17	2021-05-18	2021-05-19	2021-05-20	2021-05-21	2021-05-22	2021-05-23	2021-05-24	2021-05-25	2021-05-26	2021-05-27	2021-05-28	2021-05-29	2021-05-30	2021-05-31	2021-06-01	2021-06-02	2021-06-03	2021-06-04	2021-06-05	2021-06-06	2021-06-07	2021-06-08	2021-06-09	2021-06-10	2021-06-11	2021-06-12	2021-06-13	2021-06-14
1	672336	4948975	NA	NA	1	1	0	1	0	0	0	0	0	0	0	0	0	0	0	0	0	0	1	0	0	0	0	0	0	0	0	0	1	0	0	1	1	1	0	1	0	1	0	0	0	0	0	0	1
2	662986	4946165	NA	NA	NA	0	0	1	0	0	0	0	0	1	1	0	0	0	1	0	0	1	1	0	0	0	0	0	0	0	0	1	0	0	0	0	0	0	0	0	0	0	0	0	0	1	0	0	0
3	660295	4947704	NA	NA	NA	NA	0	0	0	0	0	0	0	0	0	0	0	0	0	0	0	0	0	0	0	0	0	0	0	0	0	0	0	0	0	0	0	0	0	0	0	0	0	0	0	0	0	0	0
4	663583	4946803	NA	NA	NA	NA	NA	NA	NA	NA	NA	NA	NA	NA	NA	NA	NA	NA	NA	NA	NA	NA	NA	NA	NA	NA	NA	NA	NA	NA	NA	NA	NA	NA	NA	NA	NA	NA	NA	NA	NA	NA	NA	NA	NA	NA	NA	NA	NA
5	684220	4954292	NA	NA	0	0	0	0	0	0	0	1	0	0	0	0	0	0	0	0	0	0	0	0	1	0	0	0	0	1	0	0	0	0	1	0	0	0	1	0	0	0	0	0	1	1	0	0	1
6	672800	4949445	NA	NA	NA	NA	NA	NA	NA	NA	NA	NA	NA	NA	NA	NA	NA	NA	NA	NA	NA	NA	NA	NA	NA	NA	NA	NA	NA	NA	NA	NA	NA	NA	NA	NA	NA	NA	NA	NA	NA	NA	NA	NA	NA	NA	NA	NA	NA
7	657758	4943801	NA	0	0	0	0	0	0	0	0	0	0	0	0	0	0	0	0	0	0	0	0	0	0	0	0	0	0	0	0	0	0	0	0	0	0	0	0	0	0	0	0	0	0	0	0	0	0
8	657670	4945814	NA	0	0	0	0	0	0	0	0	0	0	0	0	0	0	0	0	0	0	0	0	0	0	0	0	0	0	0	0	0	0	0	0	0	0	0	NA	NA	NA	NA	NA	NA	NA	NA	NA	NA	NA
9	658984	4947773	NA	NA	NA	NA	0	0	0	0	0	1	0	0	0	0	0	0	0	0	0	0	NA	NA	NA	NA	NA	NA	NA	NA	NA	NA	NA	NA	NA	NA	NA	NA	NA	NA	NA	NA	NA	NA	NA	NA	NA	NA	NA
10	662565	4945910	NA	NA	NA	0	0	0	0	0	0	0	0	0	0	0	0	0	0	0	0	0	0	0	0	1	0	1	0	0	0	0	0	0	0	0	0	0	0	0	0	0	0	0	0	0	0	0	0
11	661830	4945507	NA	NA	NA	0	0	0	0	0	0	0	0	0	0	0	0	0	0	1	1	0	1	0	1	1	1	0	0	0	0	0	1	0	0	0	0	0	0	0	0	0	0	0	0	NA	NA	NA	NA
12	660314	4947736	NA	NA	NA	NA	0	0	0	0	0	0	0	0	0	0	0	0	0	1	0	0	1	0	0	0	0	0	0	0	0	0	0	0	0	1	0	0	0	1	0	0	0	0	0	0	0	0	0
13	662684	4946082	NA	NA	NA	0	0	0	0	0	0	0	0	0	0	0	0	0	0	0	0	0	0	0	0	0	0	0	0	0	0	0	0	0	0	0	0	0	0	0	0	0	0	0	0	0	0	0	0
14	657721	4946186	NA	NA	NA	0	0	0	0	0	0	0	0	0	0	0	0	0	0	0	0	0	0	0	0	0	0	0	0	0	0	0	0	0	0	0	0	0	0	0	0	0	0	0	0	0	0	0	0
15	657647	4946089	NA	0	0	0	0	0	0	0	0	0	0	0	0	0	0	0	0	0	0	0	0	0	0	0	0	0	0	0	0	0	0	0	0	0	0	0	0	0	0	0	0	0	0	0	0	0	0
16	662899	4945629	NA	NA	NA	0	0	0	0	0	0	0	0	1	0	0	1	0	1	0	0	1	1	1	1	0	0	0	1	0	0	1	1	0	1	0	1	0	1	0	0	0	0	0	0	0	1	0	1
17	658367	4948630	NA	NA	NA	0	0	0	0	0	0	0	0	0	0	0	0	0	0	0	0	0	0	0	0	0	0	0	0	0	0	0	0	0	0	0	0	0	0	0	0	0	0	0	0	0	0	0	0
18	684971	4955188	NA	NA	0	NA	NA	NA	NA	NA	NA	NA	NA	NA	NA	NA	NA	NA	NA	NA	NA	NA	NA	NA	NA	NA	NA	NA	NA	NA	NA	NA	NA	NA	NA	NA	NA	NA	NA	NA	NA	NA	NA	NA	NA	NA	NA	NA	NA
19	671023	4948807	NA	NA	0	0	0	0	0	0	0	0	0	0	0	0	0	0	0	0	0	0	1	0	0	0	0	0	0	0	0	0	0	0	0	0	0	0	0	0	0	0	0	0	0	0	0	0	0
20	684920	4955049	NA	NA	0	0	0	0	0	0	1	1	0	0	1	0	0	0	0	0	0	0	0	0	0	0	0	0	0	0	0	0	0	0	0	0	0	0	0	0	0	0	0	0	0	0	0	0	0
21	686078	4955014	NA	0	0	0	0	0	0	0	0	0	1	0	0	0	0	0	0	0	0	0	0	0	0	0	0	1	0	0	0	0	0	0	0	0	0	0	0	0	0	0	0	0	0	0	0	0	0
22	657859	4943967	NA	0	0	0	0	0	0	0	0	0	0	0	0	0	0	0	0	0	0	0	0	0	0	0	0	0	0	0	0	0	0	0	0	0	0	0	0	0	0	0	0	0	0	0	0	0	0
23	672324	4949927	NA	NA	1	0	0	0	0	0	0	0	0	0	0	0	0	0	0	1	0	0	0	0	0	0	0	0	0	0	0	1	0	1	0	0	0	0	0	0	0	0	0	NA	NA	NA	NA	NA	NA
25	661526	4948659	NA	NA	NA	NA	NA	0	0	0	0	0	0	0	0	0	0	0	0	0	1	0	0	0	0	1	0	0	0	0	0	0	0	0	0	0	0	0	0	0	0	0	0	0	0	0	0	0	0
26	659157	4947959	NA	NA	NA	NA	NA	0	0	0	0	0	0	0	0	1	0	0	0	0	0	0	1	1	0	0	0	0	0	0	1	0	0	0	0	0	1	0	1	0	0	1	0	0	0	0	1	0	1
27	662880	4946119	NA	NA	NA	0	0	0	0	0	0	0	0	0	0	0	0	0	0	0	0	0	0	0	0	0	0	0	0	0	0	0	0	0	0	0	0	0	0	0	0	0	0	0	0	0	0	0	0
28	686105	4955327	NA	NA	0	0	1	1	0	1	1	0	0	0	0	1	0	0	0	0	0	0	0	0	0	0	0	1	0	0	0	0	0	0	0	0	0	0	0	0	0	0	0	1	0	0	0	0	0
29	656528	4944977	NA	0	0	0	0	NA	NA	NA	NA	NA	NA	NA	NA	NA	NA	NA	NA	NA	NA	NA	NA	NA	NA	NA	NA	NA	NA	NA	NA	NA	NA	NA	NA	NA	NA	NA	NA	NA	NA	NA	NA	NA	NA	NA	NA	NA	NA
30	657592	4945964	0	0	0	0	0	0	0	0	0	0	0	0	0	0	0	0	0	0	0	0	0	0	0	0	0	0	0	0	0	0	0	0	0	0	0	0	0	0	0	0	0	1	0	0	0	0	0
[truncated: 93 more columns]

## Sheet: Deer eDNA detections
site	X	Y	deer_eDNA_spring	deer_eDNA_summer	deer_eDNA_fall
1	672336	4948975	0	0	0
2	662986	4946165	1	1	1
3	660295	4947704	0	0	1
4	663583	4946803	0	0	0
5	684220	4954292	0	1	1
6	672800	4949445	0	1	1
7	657758	4943801	1	0	0
8	657670	4945814	0	NA	1
9	658984	4947773	0	0	1
10	662565	4945910	0	0	1
11	661830	4945507	0	0	0
12	660314	4947736	0	0	0
13	662684	4946082	0	NA	0
14	657721	4946186	0	0	1
15	657647	4946089	0	0	0
16	662899	4945629	1	0	0
17	658367	4948630	0	1	1
18	684971	4955188	1	0	1
19	671023	4948807	0	0	0
20	684920	4955049	1	0	1
21	686078	4955014	1	1	1
22	657859	4943967	1	1	1
23	672324	4949927	0	0	0
24	685486	4955381	1	1	1
25	661526	4948659	0	0	0
26	659157	4947959	0	0	0
27	662880	4946119	1	NA	0
28	686105	4955327	1	0	0
29	656528	4944977	0	0	NA
30	657592	4945964	0	1	0

## Sheet: Grouse camera detections
site	X	Y	2021-04-29	2021-04-30	2021-05-01	2021-05-02	2021-05-03	2021-05-04	2021-05-05	2021-05-06	2021-05-07	2021-05-08	2021-05-09	2021-05-10	2021-05-11	2021-05-12	2021-05-13	2021-05-14	2021-05-15	2021-05-16	2021-05-17	2021-05-18	2021-05-19	2021-05-20	2021-05-21	2021-05-22	2021-05-23	2021-05-24	2021-05-25	2021-05-26	2021-05-27	2021-05-28	2021-05-29	2021-05-30	2021-05-31	2021-06-01	2021-06-02	2021-06-03	2021-06-04	2021-06-05	2021-06-06	2021-06-07	2021-06-08	2021-06-09	2021-06-10	2021-06-11	2021-06-12	2021-06-13	2021-06-14
1	672336	4948975	NA	NA	0	0	0	0	0	0	0	0	0	0	0	0	0	0	0	0	0	0	0	0	0	0	0	0	0	0	0	0	0	0	0	0	0	0	0	0	0	0	0	0	0	0	0	0	0
2	662986	4946165	NA	NA	NA	0	0	0	0	0	0	0	0	0	0	0	0	0	0	0	0	0	0	0	0	0	0	0	0	0	0	0	0	0	0	0	0	0	0	0	0	0	0	0	0	0	0	0	0
3	660295	4947704	NA	NA	NA	NA	0	0	0	0	0	0	0	0	0	0	0	0	0	0	0	0	0	0	0	0	0	0	0	0	0	0	0	0	0	0	0	0	0	0	0	0	0	0	0	0	0	0	0
4	663583	4946803	NA	NA	NA	NA	NA	NA	NA	NA	NA	NA	NA	NA	NA	NA	NA	NA	NA	NA	NA	NA	NA	NA	NA	NA	NA	NA	NA	NA	NA	NA	NA	NA	NA	NA	NA	NA	NA	NA	NA	NA	NA	NA	NA	NA	NA	NA	NA
5	684220	4954292	NA	NA	0	0	0	0	0	0	0	0	0	0	0	0	0	0	0	0	0	0	0	0	0	0	0	0	0	0	0	0	0	0	0	0	0	0	0	0	0	0	0	0	0	0	0	0	0
6	672800	4949445	NA	NA	NA	NA	NA	NA	NA	NA	NA	NA	NA	NA	NA	NA	NA	NA	NA	NA	NA	NA	NA	NA	NA	NA	NA	NA	NA	NA	NA	NA	NA	NA	NA	NA	NA	NA	NA	NA	NA	NA	NA	NA	NA	NA	NA	NA	NA
7	657758	4943801	NA	0	0	0	0	0	0	0	0	0	0	0	0	0	0	0	0	0	0	0	0	0	0	0	0	0	0	0	0	0	0	0	0	0	0	0	0	0	0	0	0	0	0	0	0	0	0
8	657670	4945814	NA	0	0	0	0	0	0	0	0	0	0	0	0	0	0	0	0	0	0	0	0	0	0	0	0	0	0	0	0	0	0	0	0	0	0	0	NA	NA	NA	NA	NA	NA	NA	NA	NA	NA	NA
9	658984	4947773	NA	NA	NA	NA	0	0	0	0	0	0	0	0	0	0	0	0	0	0	0	0	NA	NA	NA	NA	NA	NA	NA	NA	NA	NA	NA	NA	NA	NA	NA	NA	NA	NA	NA	NA	NA	NA	NA	NA	NA	NA	NA
10	662565	4945910	NA	NA	NA	0	0	0	0	0	0	0	0	0	0	0	0	0	0	0	0	0	0	0	0	0	0	0	0	0	0	0	0	0	0	0	0	0	0	0	0	0	0	0	0	0	0	0	0
11	661830	4945507	NA	NA	NA	0	0	0	0	0	0	0	0	0	0	0	0	0	0	0	0	0	0	0	0	0	0	0	0	0	0	0	0	0	0	0	0	0	0	0	0	0	0	0	0	NA	NA	NA	NA
12	660314	4947736	NA	NA	NA	NA	0	0	0	0	0	0	0	0	0	0	0	0	0	0	0	0	0	0	0	0	0	0	0	0	0	0	0	0	0	0	0	0	0	0	0	0	0	0	0	0	0	0	0
13	662684	4946082	NA	NA	NA	0	0	0	0	0	0	0	0	0	0	0	0	0	0	0	0	0	0	0	0	0	0	0	0	0	0	0	0	0	0	0	0	0	0	0	0	0	0	0	0	0	0	0	0
14	657721	4946186	NA	NA	NA	0	0	0	0	0	0	0	0	0	0	0	0	0	0	0	0	0	0	0	0	0	0	0	0	0	0	0	0	0	0	0	0	0	0	0	0	0	0	0	0	0	0	0	0
15	657647	4946089	NA	0	0	0	0	0	0	0	0	0	0	0	0	0	0	0	0	0	0	0	0	0	0	0	0	0	0	0	0	0	0	0	0	0	0	0	0	0	0	0	0	0	0	0	0	0	0
16	662899	4945629	NA	NA	NA	0	0	0	0	0	0	0	0	0	0	0	0	0	0	0	0	0	0	0	0	0	0	0	0	0	0	0	0	0	0	0	0	0	0	0	0	0	0	0	0	0	0	0	0
17	658367	4948630	NA	NA	NA	NA	0	0	0	0	0	0	0	0	0	0	0	0	0	0	0	0	0	0	0	0	0	0	0	0	0	0	0	0	0	0	0	0	0	0	0	0	0	0	0	0	0	0	0
18	684971	4955188	NA	NA	0	NA	NA	NA	NA	NA	NA	NA	NA	NA	NA	NA	NA	NA	NA	NA	NA	NA	NA	NA	NA	NA	NA	NA	NA	NA	NA	NA	NA	NA	NA	NA	NA	NA	NA	NA	NA	NA	NA	NA	NA	NA	NA	NA	NA
19	671023	4948807	NA	NA	0	0	0	0	0	0	0	0	0	0	0	0	0	0	0	0	0	0	0	0	0	0	0	0	0	0	0	0	0	0	0	0	0	0	0	0	0	0	0	0	0	0	0	0	0
20	684920	4955049	NA	NA	0	0	0	0	0	0	0	0	0	0	0	0	0	0	0	0	0	0	0	0	0	0	0	0	0	0	0	0	0	0	0	0	0	0	0	0	0	0	0	0	0	0	0	0	0
21	686078	4955014	NA	NA	0	0	0	0	0	0	0	0	0	0	0	0	0	0	0	0	0	0	0	0	0	0	0	0	0	0	0	0	0	0	0	0	0	0	0	0	0	0	0	0	0	0	0	0	0
22	657859	4943967	NA	0	0	0	0	0	0	0	0	0	0	0	0	0	0	0	0	0	0	0	0	0	0	0	0	0	0	0	0	0	0	0	0	0	0	0	0	0	0	0	0	0	0	0	0	0	0
23	672324	4949927	NA	NA	0	0	0	0	0	0	0	0	0	0	0	0	0	0	0	0	0	0	0	0	0	0	0	0	0	0	0	0	0	0	0	0	0	0	0	0	0	0	0	NA	NA	NA	NA	NA	NA
25	661526	4948659	NA	NA	NA	NA	NA	0	0	0	0	0	0	0	0	0	0	0	0	0	0	0	0	0	0	0	0	0	0	0	0	0	0	0	0	0	0	0	0	0	0	0	0	0	0	0	0	0	0
26	659157	4947959	NA	NA	NA	NA	NA	0	0	0	0	0	0	0	0	0	0	0	0	0	0	0	0	0	0	0	0	0	0	0	0	0	0	0	0	0	0	0	0	0	0	0	0	0	0	0	0	0	0
27	662880	4946119	NA	NA	NA	0	0	0	0	0	0	0	0	0	0	0	0	0	0	0	0	0	0	0	0	0	0	0	0	0	0	0	0	0	0	0	0	0	0	0	0	0	0	0	0	0	0	0	0
28	686105	4955327	NA	NA	0	0	0	0	0	0	0	0	0	0	0	0	0	0	0	0	0	0	0	0	0	0	0	0	0	0	0	0	0	0	0	0	0	0	0	0	0	0	0	0	0	0	0	0	0
29	656528	4944977	NA	0	0	0	0	NA	NA	NA	NA	NA	NA	NA	NA	NA	NA	NA	NA	NA	NA	NA	NA	NA	NA	NA	NA	NA	NA	NA	NA	NA	NA	NA	NA	NA	NA	NA	NA	NA	NA	NA	NA	NA	NA	NA	NA	NA	NA
30	657592	4945964	0	0	0	0	0	0	0	0	0	0	0	0	0	0	0	0	0	0	0	0	0	0	0	0	0	0	0	0	0	0	0	0	0	0	0	0	0	0	0	0	0	0	0	0	0	0	0
[truncated: 93 more columns]

## Sheet: Grouse eDNA detections
site	X	Y	grouse_eDNA_spring	grouse_eDNA_summer	grouse_eDNA_fall
1	672336	4948975	0	0	0
2	662986	4946165	0	0	1
3	660295	4947704	0	0	0
4	663583	4946803	0	0	0
5	684220	4954292	0	1	0
6	672800	4949445	0	0	0
7	657758	4943801	0	0	0
8	657670	4945814	1	NA	1
9	658984	4947773	0	0	0
10	662565	4945910	0	0	0
11	661830	4945507	0	0	0
12	660314	4947736	0	0	0
13	662684	4946082	0	NA	0
14	657721	4946186	1	0	1
15	657647	4946089	0	1	0
16	662899	4945629	0	0	0
17	658367	4948630	0	0	0
18	684971	4955188	0	0	0
19	671023	4948807	0	0	0
20	684920	4955049	0	0	0
21	686078	4955014	0	0	0
22	657859	4943967	1	0	1
23	672324	4949927	0	0	0
24	685486	4955381	0	0	1
25	661526	4948659	1	0	1
26	659157	4947959	0	0	0
27	662880	4946119	1	NA	0
28	686105	4955327	0	0	0
29	656528	4944977	0	0	NA
30	657592	4945964	0	1	1

## Sheet: Taxa per site by method
Site	Method	Num.taxa
1	camera	8
2	camera	4
3	camera	12
4	camera	7
5	camera	8
6	camera	10
7	camera	10
8	camera	7
9	camera	3
10	camera	7
11	camera	7
12	camera	8
13	camera	1
14	camera	5
15	camera	9
16	camera	11
17	camera	9
18	camera	1
19	camera	1
20	camera	7
21	camera	6
22	camera	6
23	camera	3
24	camera	5
25	camera	9
26	camera	9
27	camera	4
28	camera	6
29	camera	0
30	camera	12
1	eDNA	3
2	eDNA	5
3	eDNA	1
4	eDNA	0
5	eDNA	5
6	eDNA	2
7	eDNA	2
8	eDNA	4
9	eDNA	2
10	eDNA	3
11	eDNA	1
12	eDNA	1
13	eDNA	1
14	eDNA	3
15	eDNA	4
16	eDNA	2
17	eDNA	1
18	eDNA	3
19	eDNA	2
20	eDNA	2
21	eDNA	2
22	eDNA	3
23	eDNA	1
24	eDNA	5
25	eDNA	3
26	eDNA	1
27	eDNA	2
28	eDNA	3
29	eDNA	0
30	eDNA	5

## Sheet: Mammals per site by method
Site	Method	Num.mammals
1	camera	7
2	camera	3
3	camera	9
4	camera	4
5	camera	4
6	camera	6
7	camera	6
8	camera	4
9	camera	3
10	camera	5
11	camera	6
12	camera	7
13	camera	0
14	camera	4
15	camera	6
16	camera	10
17	camera	8
18	camera	1
19	camera	1
20	camera	3
21	camera	4
22	camera	5
23	camera	3
24	camera	5
25	camera	7
26	camera	9
27	camera	3
28	camera	3
29	camera	0
30	camera	7
1	eDNA	3
2	eDNA	3
3	eDNA	1
4	eDNA	0
5	eDNA	3
6	eDNA	2
7	eDNA	2
8	eDNA	2
9	eDNA	2
10	eDNA	2
11	eDNA	0
12	eDNA	1
13	eDNA	1
14	eDNA	2
15	eDNA	3
16	eDNA	1
17	eDNA	1
18	eDNA	2
19	eDNA	2
20	eDNA	2
21	eDNA	2
22	eDNA	1
23	eDNA	1
24	eDNA	2
25	eDNA	1
26	eDNA	0
27	eDNA	1
28	eDNA	1
29	eDNA	0
30	eDNA	4

## Sheet: Birds per site by method
Site	Method	Num.birds
1	camera	1
2	camera	1
3	camera	3
4	camera	2
5	camera	4
6	camera	4
7	camera	4
8	camera	3
9	camera	0
10	camera	2
11	camera	1
12	camera	1
13	camera	1
14	camera	1
15	camera	3
16	camera	1
17	camera	1
18	camera	0
19	camera	0
20	camera	4
21	camera	2
22	camera	1
23	camera	0
24	camera	0
25	camera	2
26	camera	0
27	camera	1
28	camera	3
29	camera	0
30	camera	5
1	eDNA	0
2	eDNA	2
3	eDNA	0
4	eDNA	0
5	eDNA	2
6	eDNA	0
7	eDNA	0
8	eDNA	2
9	eDNA	0
10	eDNA	1
11	eDNA	1
12	eDNA	0
13	eDNA	0
14	eDNA	1
15	eDNA	1
16	eDNA	1
17	eDNA	0
18	eDNA	1
19	eDNA	0
20	eDNA	0
21	eDNA	0
22	eDNA	2
23	eDNA	0
24	eDNA	3
25	eDNA	2
26	eDNA	1
27	eDNA	1
28	eDNA	2
29	eDNA	0
30	eDNA	1
