# Supplementary material for: Comparison of soil eDNA to camera traps for assessing mammal and bird community composition and site use
Source: Ecol Evol. 2024 Jul 14;14(7):e70022. doi: 10.1002/ece3.70022 (PMC11246831; doi:10.1002/ece3.70022)
Supplement: Supplementary file 1 — Data S1: [file ECE3-14-e70022-s001.zip › ECE-2024-06-01158 Tetzlaff et al. R script.R]

rm(list=ls(all=TRUE))

#install.packages("")

library(spOccupancy)
library(coda)
library(pals)
library(stars)
library(ggplot2)
library(MCMCvis)


##################################Occupancy modeling##################################

# Read in data
dat <- read.csv("Grayling formatted grouse camera detection data.csv") #may need to change file name from SI data
head(dat)

# Format detection/non-detection data in a site by detection history matrix. 
y <- as.matrix(dat[,5:144]) #5:7 for eDNA data and 5:144 for camera data
str(y)

# Extract spatial coordinates
coords <- as.matrix(dat[, c('X', 'Y')])
plot(coords,pch=19)

# Put everything together in a list
data.list <- list(y = y, 
		  coords = coords)

# Specify initial values
inits <- list(alpha = 0, beta = 0, z = apply(data.list$y, 1, max, na.rm = TRUE))

priors <- list(alpha.normal = list(mean = 0, var = 2.72), beta.normal = list(mean = 0, var = 2.72))

n.samples <- 5000
n.burn <- 3000
n.thin <- 2
n.chains <- 3

# Spatial occupancy model
sp <- spPGOcc(occ.formula = ~1,
             det.formula = ~1, 
             data = data.list, 
 		 n.batch = 400,
             batch.length = 25,
	       NNGP = TRUE,
		 n.neighbors = 5,
             inits = inits, 
             priors = priors, 
             n.omp.threads = 1, 
             verbose = TRUE, 
             n.report = 1000, 
             n.burn = n.burn, 
             n.thin = n.thin, 
             n.chains = n.chains)

summary(sp, quantiles = c(0.055, 0.5, 0.945)) #89% CrI

plogis(0.0172) #change for each species/model to get occupancy or detection estimate or LCrI/UCrI on probability scale

# Assess model fit with Bayesian p-value and trace plot
ppc.sp <- ppcOcc(sp, fit.stat = 'freeman-tukey', group = 1)
summary(ppc.sp)

plot(sp$beta.samples, density = FALSE)


##################################Mean number of taxa per site based on sampling method##################################

require(AER)
require(emmeans)
require(gridExtra)

rm(list=ls(all=TRUE))

### Total number of taxa detected with cameras or eDNA at each site ###

dat <- read.csv("Number of taxa per site based on sampling method.csv") #may need to change file name from SI data
head(dat)

m1 <- glm(Num.taxa~Method, data=dat, family="poisson")
summary(m1)
confint(m1)
dispersiontest(m1)

taxa.predict <- summary(emmeans(m1, ~Method, type="response", data=dat))
taxa.predict

pd <- position_dodge(0.4)
taxa.plot <- ggplot(data=taxa.predict, aes(x=Method, y=rate, fill=Method, colour=Method, shape=Method, group=1)) + 
geom_errorbar(aes(ymin=asymp.LCL, ymax=asymp.UCL), colour="black", width=.3, position=pd) +
geom_point(position=pd, size=7) +
#scale_y_continuous(limits = c(0, 2)) +
scale_shape_manual(values=c(19,19))+
scale_colour_manual(values=c("black","black")) +
scale_fill_manual(values=c("black","black")) +
labs(x="",y="Number of taxa detected per site", size=14) +
theme_bw() +
theme(text=element_text(size=18),axis.text=element_text(size=16, colour="black"),
axis.line = element_line(colour = "black"), 
legend.position = "none",
panel.grid.major = element_blank(),
panel.grid.minor = element_blank(),
panel.background = element_rect(colour = "black", linewidth=0.5, fill=NA))
taxa.plot

### Total number of mammalian taxa detected with cameras or eDNA at each site ###

mammal.dat <- read.csv("Number of mammalian taxa per site based on sampling method.csv") #may need to change file name from SI data
head(mammal.dat)

m2 <- glm(Num.mammals~Method, data=mammal.dat, family="poisson")
summary(m2)
confint(m2)
dispersiontest(m2)

mammal.predict <- summary(emmeans(m2, ~Method, type="response", data=mammal.dat))
mammal.predict

pd <- position_dodge(0.4)
mammal.plot <- ggplot(data=mammal.predict, aes(x=Method, y=rate, fill=Method, colour=Method, shape=Method, group=1)) + 
geom_errorbar(aes(ymin=asymp.LCL, ymax=asymp.UCL), colour="black", width=.3, position=pd) +
geom_point(position=pd, size=7) +
#scale_y_continuous(limits = c(0, 2)) +
scale_shape_manual(values=c(19,19))+
scale_colour_manual(values=c("black","black")) +
scale_fill_manual(values=c("black","black")) +
labs(x="",y="Number of mammalian taxa detected per site", size=14) +
theme_bw() +
theme(text=element_text(size=18),axis.text=element_text(size=16, colour="black"),
axis.line = element_line(colour = "black"), 
legend.position = "none",
panel.grid.major = element_blank(),
panel.grid.minor = element_blank(),
panel.background = element_rect(colour = "black", linewidth=0.5, fill=NA))
mammal.plot

### Total number of avian taxa detected with cameras or eDNA at each site ###

bird.dat <- read.csv("Number of avian taxa per site based on sampling method.csv") #may need to change file name from SI data
head(bird.dat)

m3 <- glm(Num.birds~Method, data=bird.dat, family="poisson")
summary(m3)
confint(m3)
dispersiontest(m3)

bird.predict <- summary(emmeans(m3, ~Method, type="response", data=bird.dat))
bird.predict

pd <- position_dodge(0.4)
bird.plot <- ggplot(data=bird.predict, aes(x=Method, y=rate, fill=Method, colour=Method, shape=Method, group=1)) + 
geom_errorbar(aes(ymin=asymp.LCL, ymax=asymp.UCL), colour="black", width=.3, position=pd) +
geom_point(position=pd, size=7) +
#scale_y_continuous(limits = c(0, 2)) +
scale_shape_manual(values=c(19,19))+
scale_colour_manual(values=c("black","black")) +
scale_fill_manual(values=c("black","black")) +
labs(x="",y="Number of avian taxa detected per site", size=14) +
theme_bw() +
theme(text=element_text(size=18),axis.text=element_text(size=16, colour="black"),
axis.line = element_line(colour = "black"), 
legend.position = "none",
panel.grid.major = element_blank(),
panel.grid.minor = element_blank(),
panel.background = element_rect(colour = "black", linewidth=0.5, fill=NA))
bird.plot

grid.arrange(taxa.plot, mammal.plot, bird.plot, nrow=1)

### END OF SCRIPT
