# Supplementary material for: Comparison of soil eDNA to camera traps for assessing mammal and bird community composition and site use
Source: Ecol Evol. 2024 Jul 14;14(7):e70022. doi: 10.1002/ece3.70022 (PMC11246831; doi:10.1002/ece3.70022)
Supplement: Supplementary file 1 — Data S1: [file ECE3-14-e70022-s001.zip › Tetzlaff_et_al._Phylopic_credits.xlsx]

## Sheet: Phylopic credits
Taxa	Credit	Link
mammal	An Ignorant Atheist	https://www.phylopic.org/images/d149744f-8330-46df-8683-fcd4b385aa07/canis-familiaris-familiaris
mammal	Andy Wilson	https://www.phylopic.org/images/2916f8fe-290a-423b-b6f7-fb975c30d518/neosciurus-carolinensis
mammal	Andy Wilson	https://www.phylopic.org/images/4584be20-4514-4673-a3e8-97e2a6a10e57/odocoileus-virginianus
mammal	Becky Barnes	https://www.phylopic.org/images/822c549b-b29b-47eb-9fe3-dc5bbb0abccb/sorex-araneus
mammal	Chloé Schmidt	https://www.phylopic.org/images/6239499e-114f-4828-bb0c-643351c70b9c/tamias-striatus
mammal	Chloé Schmidt	https://www.phylopic.org/images/588eb9cc-17f8-4150-9d26-6423f166b714/glaucomys-volans
mammal	Chloé Schmidt	https://www.phylopic.org/images/588eb9cc-17f8-4150-9d26-6423f166b714/glaucomys-volans
mammal	Didier Descouens (vectorized by T. Michael Keesey)	https://www.phylopic.org/images/8b656a93-ecf3-4985-8f4d-1f5c032d1a27/condylura-cristata
mammal	Edwin Price	https://www.phylopic.org/images/fcc26dae-bc5d-47c8-8117-a7e6245e45f5/microtus-pennsylvanicus
mammal	Ferran Sayol	https://www.phylopic.org/images/0070ddbf-fdcd-4a7b-97c3-4670504dc06f/mustela-putorius
mammal	Ferran Sayol	https://www.phylopic.org/images/cc22d71c-a014-41a9-aaf1-5f2cffad6121/felis-silvestris
mammal	Gabriela Palomo-Munoz	https://www.phylopic.org/images/8a3105db-4928-47ab-aaf6-10a96dc8504b/taxidea-taxus
mammal	Gabriela Palomo-Munoz	https://www.phylopic.org/images/f9f6ae2b-ed15-4e25-976c-ab4e15e0fe41/didelphis-virginiana
mammal	Gabriela Palomo-Munoz	https://www.phylopic.org/images/24535087-a458-4d5e-ad59-eba10a4cd080/sylvilagus-floridanus
mammal	Maha Ghazal	https://www.phylopic.org/images/8e61e166-11f4-4377-a923-9b5b597b6eba/lepus-americanus
mammal	Margot Michaud	https://www.phylopic.org/images/ab6cfd4f-aef7-40fa-b5a5-1b79b7d112aa/lynx-rufus
mammal	Margot Michaud	https://www.phylopic.org/images/5a0398e3-a455-4ca6-ba86-cf3f1b25977a/canis-latrans
mammal	Margot Michaud	https://www.phylopic.org/images/be8670c2-a5bd-4b44-88e8-92f8b0c7f4c6/castor-canadensis
mammal	NASA	https://www.phylopic.org/images/acf1cbec-f6ef-4a82-8ab5-be2f963b93f5/homo-sapiens-sapiens
mammal	Natasha Vitek	https://www.phylopic.org/images/81930c02-5f26-43f7-9c19-e9831e780e53/sigmodon-hispidus
mammal	Steven Traver	https://www.phylopic.org/images/52193065-f85e-4e4d-a677-11d08aed8c2e/procyon-lotor
mammal	Steven Traver	https://www.phylopic.org/images/008d6d88-d1be-470a-8c70-73625c3fb4fb/sus-scrofa-domestica
mammal	Steven Traver	https://www.phylopic.org/images/415714b4-859c-4d1c-9ce0-9e1081613df7/bos-primigenius-taurus
mammal	T. Michael Keesey	https://www.phylopic.org/images/be839ae5-9c7c-42f2-a9a1-0326d70a3b82/erethizon-dorsatum
mammal	Tracy A. Heath	https://www.phylopic.org/images/5a5dafa2-6388-43b8-a15a-4fd21cd17594/ursus-americanus-ssp-emmonsii
mammal	xgirouxb	https://www.phylopic.org/images/dad08fea-5263-4f57-a37b-c27cbe0eb9a5/tamiasciurus-hudsonicus
bird	Andy Wilson	https://www.phylopic.org/images/5560b442-61f3-4b8d-8b23-1694e3367379/setophaga
bird	Andy Wilson	https://www.phylopic.org/images/51ee5cb2-e7fe-48f5-939a-2aad427919ec/zonotrichia-albicollis
bird	Andy Wilson	https://www.phylopic.org/images/1e43b8d5-7cd1-492f-830e-3bbf13001510/troglodytes-hiemalis
bird	Andy Wilson	https://www.phylopic.org/images/feec1263-df11-4fd2-9fca-c7f7a3413bed/colaptes-auratus
bird	Andy Wilson	https://www.phylopic.org/images/1c044a03-f1ba-49fd-857e-f10aa8778e30/anas-platyrhynchos
bird	Andy Wilson	https://www.phylopic.org/images/754a0f00-245a-464e-a5c6-cb23f22e1426/aix-sponsa
bird	Craig Nash	https://www.phylopic.org/images/68652b89-95d8-46d7-9519-ee9d49733eac/scolopax-rusticola
bird	Dylan GE Gomes	https://www.phylopic.org/images/6310e004-20ed-4cca-a436-99280568f7e1/setophaga-magnolia
bird	Edwin Price	https://www.phylopic.org/images/a2f55cfe-3209-4b67-a1e4-5010398fd44d/meleagris-gallopavo
bird	Ferran Sayol	https://www.phylopic.org/images/dd23dc22-77a2-46bb-a64c-d60a0558efb8/spizelloides-arborea
bird	Ferran Sayol	https://www.phylopic.org/images/dfdfb59e-8126-44e1-a7a9-1bf698113e1c/parus-atricapillus
bird	Francesco "Architetto" Rollandin	https://www.phylopic.org/images/14962f0a-c7db-4df2-89e3-6cfc593faed1/turdidae
bird	Jiekun He	https://www.phylopic.org/images/5d1edc19-b18f-4d76-8dae-84b095c3f4c2/phylloscopus
bird	Karina Garcia	https://www.phylopic.org/images/83b29bf0-f4f9-412d-8b3b-7faf4febd69d/turdus-migratorius
bird	Lauren Anderson	https://www.phylopic.org/images/7f02b605-c87b-4ec2-9e14-011f813c23a4/grus-canadensis
bird	Martin Bulla, based on John Cox's illustration	https://www.phylopic.org/images/021031e6-6816-4adc-8449-30c86953c9cc/sylvia-borin
bird	Matt Wilkins	https://www.phylopic.org/images/fe8d7b12-73d4-44f1-9efe-eba09eb43b08/zonotrichia-leucophrys
bird	Steven Traver	https://www.phylopic.org/images/aff847b0-ecbd-4d41-98ce-665921a6d96e/gallus-gallus-domesticus
bird	T. Michael Keesey (photo by Darren Swim)	https://www.phylopic.org/images/ce9604d7-398b-4bb2-8254-6e0283a1785e/cyanocitta-cristata-bromia
bird	Wouter Koch	https://www.phylopic.org/images/069c4833-e1ac-48e7-90d5-f7bd11000588/cyanistes-caeruleus
bird	Wouter Koch	https://www.phylopic.org/images/81083a2f-0c73-4d5b-92ff-f1e79dfd2c3e/anser-anser
bird	xgirouxb	https://www.phylopic.org/images/42f85a2b-7517-439a-8dc3-b745a35c035d/lagopus-lagopus
